# Supplementary material for: Baltic Sea coastal sediment-bound eukaryotes have increased year-round activities under predicted climate change related warming
Source: Front Microbiol. 2024 Mar 26;15:1369102. doi: 10.3389/fmicb.2024.1369102 (PMC11002985; doi:10.3389/fmicb.2024.1369102)
Supplement: Supplementary file 2 [file Table_1.XLSX]

## Sheet: MetaT
Seq Project Name	Sample ID from sequence facility	JGI Project ID	Sample Name	concentration	year	month	day	bay	sequencing platform	sequencing instrument	read length	read count	filtered read count	percent read pairs merged	%rRNA	file name
				ng/µL										[%]	[%]
F18JunK metaT	221561	1250036	OKG_F18Jun_K	94	2018	June	18	Control Bay	Illumina	NovaSeq S4	2x151 bp	28909078	15266250	66.11	46.99	52363.3.312215.CGATAGAG–CTCTATCG.fastq.gz
F18JunL metaT	221562	1250039	OKG_F18Jun_L	88	2018	June	18	Control Bay	Illumina	NovaSeq S4	2x151 bp	72916316	34413206	72.03	52.33	52363.3.312215.GATAGCGA–TCGCTATC.fastq.gz
F18JunM metaT	221563	1250042	OKG_F18Jun_M	66	2018	June	18	Control Bay	Illumina	NovaSeq S4	2x151 bp	61767648	39168906	67.47	36.06	52363.3.312215.TACCACAG–CTGTGGTA.fastq.gz
F18JunB metaT	221564	1250045	OKG_F18Jun_B	77	2018	June	18	Heated Bay	Illumina	NovaSeq S4	2x151 bp	57659370	40212518	69.73	30.02	52363.3.312215.ATGGTTGC–GCAACCAT.fastq.gz
F18JunD metaT	221565	1250048	OKG_F18Jun_D	120	2018	June	18	Heated Bay	Illumina	NovaSeq S4	2x151 bp	68591388	56896460	73.82	17.13	52363.3.312215.GTGGTGTT–AACACCAC.fastq.gz
F18JunF metaT	221566	1250051	OKG_F18Jun_F	92	2018	June	18	Heated Bay	Illumina	NovaSeq S4	2x151 bp	68203394	44412642	70.67	34.71	52363.4.312353.GTTACGCA–TGCGTAAC.fastq.gz
F18NovK metaT	221567	1250054	OKG_F18Nov_K	112	2018	November	12	Control Bay	Illumina	NovaSeq S4	2x151 bp	61681198	37604114	69.12	38.6	52363.3.312215.TGTAGCCA–TGGCTACA.fastq.gz
F18NovL metaT	221568	1250057	OKG_F18Nov_L	127	2018	November	12	Control Bay	Illumina	NovaSeq S4	2x151 bp	75915670	45202850	69.92	40.36	52363.4.312353.TTGGCTTG–CAAGCCAA.fastq.gz
F18NovM metaT	221569	1250060	OKG_F18Nov_M	188	2018	November	12	Control Bay	Illumina	NovaSeq S4	2x151 bp	74753010	44283030	71.15	40.92	52363.3.312215.TGATCGGA–TCCGATCA.fastq.gz
F18NovB metaT	221570	1250063	OKG_F18Nov_B	75	2018	November	12	Heated Bay	Illumina	NovaSeq S4	2x151 bp	63255650	49542996	69.02	21.8	52363.4.312353.GTTCATGG–CCATGAAC.fastq.gz
F18NovD metaT	221571	1250066	OKG_F18Nov_D	116	2018	November	12	Heated Bay	Illumina	NovaSeq S4	2x151 bp	53274834	35520436	65.7	33.29	52363.3.312215.AACAACCG–CGGTTGTT.fastq.gz
F18NovF metaT	221572	1250069	OKG_F18Nov_F	75	2018	November	12	Heated Bay	Illumina	NovaSeq S4	2x151 bp	70070054	57668614	58.73	17.77	52428.1.326606.CAAGCAGT-ACTGCTTG.fastq.gz
F19MarK metaT	221573	1250072	OKG_F19Mar_K	115	2019	March	21	Control Bay	Illumina	NovaSeq S4	2x151 bp	60746328	34778106	71.26	42.39	52363.3.312215.ACCTGGAA–TTCCAGGT.fastq.gz
F19MarL metaT	221574	1250075	OKG_F19Mar_L	48.5	2019	March	21	Control Bay	Illumina	NovaSeq S4	2x151 bp	36465410	28702776	68.74	20.99	52363.3.312215.TTAAGCGG–CCGCTTAA.fastq.gz
F19MarM metaT	221575	1250078	OKG_F19Mar_M	100	2019	March	21	Control Bay	Illumina	NovaSeq S4	2x151 bp	72976734	41649658	69.7	42.86	52363.3.312215.TCTCGCAA–TTGCGAGA.fastq.gz
F19MarB metaT	221576	1250081	OKG_F19Mar_B	51	2019	March	21	Heated Bay	Illumina	NovaSeq S4	2x151 bp	28035932	18346876	71.21	34.25	52363.2.312124.CTAGGTGA–TCACCTAG.fastq.gz
F19MarD metaT	221577	1250084	OKG_F19Mar_D	129	2019	March	21	Heated Bay	Illumina	NovaSeq S4	2x151 bp	34818350	12096470	74.95	64.11	52363.2.312124.AGGAGGAA–TTCCTCCT.fastq.gz
F19MarF metaT	221578	1250087	OKG_F19Mar_F	72	2019	March	21	Heated Bay	Illumina	NovaSeq S4	2x151 bp	38711350	18425844	71.15	52.02	52363.2.312124.CATTGCCT–AGGCAATG.fastq.gz
May K metaT	208404	1232118	Zero_Field_May_B	41.8	2018	May	21	Control Bay	Illumina	NovaSeq S4	2x151 bp	74116146	24318892	69.94	66.36	12965.2.300794.TTCTCTCG–CGAGAGAA.fastq.gz
May L metaT	208405	1232121	Zero_Field_May_D	49.9	2018	May	21	Control Bay	Illumina	NovaSeq S4	2x151 bp	50399696	44821896	71.39	10.99	12965.2.300794.ATACGACC–GGTCGTAT.fastq.gz
May M metaT	208406	1232124	Zero_Field_May_F	27.7	2018	May	21	Control Bay	Illumina	NovaSeq S4	2x151 bp	63085744	53361092	69.5	15.15	12965.2.300794.GCTTCTTG–CAAGAAGC.fastq.gz
May B metaT	208407	1232109	Zero_Field_May_K	45.5	2018	May	22	Heated Bay	Illumina	NovaSeq S4	2x151 bp	65991622	55319378	65.07	15.99	12965.2.300794.CGTGATCA–TGATCACG.fastq.gz
May D metaT	208408	1232112	Zero_Field_May_L	65	2018	May	22	Heated Bay	Illumina	NovaSeq S4	2x151 bp	66428240	31744916	67.51	50.31	12965.2.300794.TACATCGG–CCGATGTA.fastq.gz
May F metaT	208409	1232115	Zero_Field_May_M	80	2018	May	22	Heated Bay	Illumina	NovaSeq S4	2x151 bp	88557426	68172798	67.61	22.46	12965.2.300794.ACTCTCGA–TCGAGAGT.fastq.gz
